# Supplementary material for: Absence of nosocomial influenza and respiratory syncytial virus infection in the coronavirus disease 2019 (COVID-19) era: Implication of universal masking in hospitals
Source: Infect Control Hosp Epidemiol. 2020 Aug 17:1–4. doi: 10.1017/ice.2020.425 (PMC7468684; doi:10.1017/ice.2020.425)
Supplement: Supplementary file 1 [file icesup.zip]

Archive with 2 entries (2 files):
- S0899823X20004250sup001.docx
- S0899823X20004250sup002.xlsx
