# Supplementary material for: Absence of nosocomial influenza and respiratory syncytial virus infection in the coronavirus disease 2019 (COVID-19) era: Implication of universal masking in hospitals
Source: Infect Control Hosp Epidemiol. 2020 Aug 17:1–4. doi: 10.1017/ice.2020.425 (PMC7468684; doi:10.1017/ice.2020.425)
Supplement: Supplementary file 1 [file icesup.zip › S0899823X20004250sup002.xlsx]

## Sheet: Sheet1
Influenza A	2017-Feb	2017-Mar	2017-Apr		2018-Feb	2018-Mar	2018-Apr		2019-Feb	2019-Mar	2019-Apr		2020-Feb	2020-Mar	2020-Apr
Number of request (≤48 h of admission)	1240	1250	1042		1591	1326	1028		1338	1309	1102		1396	1543	883
Number of positive (≤48 h of admission)	69	83	76		68	57	19		185	105	50		27	2	0
Positive rate (≤48 h of admission)	0.0556452	0.0664	0.0729367		0.0427404	0.0429864	0.0184825		0.138266	0.0802139	0.0453721		0.019341	0.00129618	0
Number of patient admission	17245	19656	16949		16384	18702	17054		16180	19254	18188		13011	14179	13427
Number of positve (≤48 h of admission) per 1000 patient admission	4.00116	4.22263	4.48404		4.15039	3.0478	1.11411		11.4339	5.45341	2.74907		2.07517	0.141054	0
Request (>48 h of admission)	115	109	95		126	118	90		112	127	97		86	63	55
Positve (>48 h of admission)	5	4	6		2	3	3		11	7	4		0	0	0
Postive rate (>48 h of admission)	0.0434783	0.0366972	0.0631579		0.015873	0.0254237	0.0333333		0.0982143	0.0551181	0.0412371		0	0	0
Number of patient day	65816	74768	69209		64573	73791	70337		61962	73291	69113		52380	57792	55275
Number of positve (>48 h of admission) per 1000 patient day	0.0759694	0.0534988	0.0866939		0.0309727	0.0406554	0.0426518		0.177528	0.0955097	0.0578762		0	0	0
Total number of request	1355	1359	1137		1717	1444	1118		1450	1436	1199		1482	1606	938
Total number of positve	74	87	82		70	60	22		196	112	54		27	2	0
Overall positve rate	0.0546125	0.0640177	0.0721196		0.0407688	0.0415512	0.019678		0.135172	0.0779944	0.0450375		0.0182186	0.00124533	0
Influenza B	2017-Feb	2017-Mar	2017-Apr		2018-Feb	2018-Mar	2018-Apr		2019-Feb	2019-Mar	2019-Apr		2020-Feb	2020-Mar	2020-Apr
Request (<48 h of admission)	1240	1250	1042		1591	1326	1028		1338	1309	1102		1396	1543	883
Positive (<48 h of admission)	1	3	5		336	125	11		1	13	18		1	2	0
Positive rate (<48 h of admission)	0.000806452	0.0024	0.00479846		0.211188	0.0942685	0.0107004		0.000747384	0.00993125	0.0163339		0.000716332	0.00129618	0
Number of patient admission	17245	19656	16949		16384	18702	17054		16180	19254	18188		13011	14179	13427
Number of positve (≤48 h of admission) per 1000 patient admission	0.0579878	0.152625	0.295003		20.5078	6.68378	0.64501		0.0618047	0.675184	0.989664		0.076858	0.141054	0
Request (>48 h of admission)	115	109	95		126	118	90		112	127	97		86	63	55
Positve (>48 h of admission)	0	0	0		9	4	2		0	0	0		0	0	0
Postive rate (>48 h of admission)	0	0	0		0.0714286	0.0338983	0.0222222		0	0	0		0	0	0
Number of patient day	65816	74768	69209		64573	73791	70337		61962	73291	69113		52380	57792	55275
Number of positve (>48 h of admission) per 1000 patient day	0	0	0		0.139377	0.0542072	0.0284345		0	0	0		0	0	0
Total number of request	1355	1359	1137		1717	1444	1118		1450	1436	1199		1482	1606	938
Total number of positve	1	3	5		345	129	13		1	13	18		1	2	0
Overall positve rate	0.000738007	0.00220751	0.00439754		0.200932	0.0893352	0.0116279		0.000689655	0.00905292	0.0150125		0.000674764	0.00124533	0
Respirtory syncytial virus	2017-Feb	2017-Mar	2017-Apr		2018-Feb	2018-Mar	2018-Apr		2019-Feb	2019-Mar	2019-Apr		2020-Feb	2020-Mar	2020-Apr
Request (<48 h of admission)	1240	1250	1042		1591	1326	1028		1338	1309	1102		1396	1543	883
Positive (<48 h of admission)	31	36	29		16	23	12		37	45	39		11	4	1
Positive rate (<48 h of admission)	0.025	0.0288	0.0278311		0.0100566	0.0173454	0.0116732		0.0276532	0.0343774	0.0353902		0.00787966	0.00259235	0.0011325
Number of patient admission	17245	19656	16949		16384	18702	17054		16180	19254	18188		13011	14179	13427
Number of positve (≤48 h of admission) per 1000 patient admission	1.79762	1.8315	1.71102		0.976562	1.22981	0.703647		2.28677	2.33718	2.14427		0.845438	0.282107	0.0744768
Request (>48 h of admission)	115	109	95		126	118	90		112	127	97		86	63	55
Positve (>48 h of admission)	4	1	5		2	3	1		3	4	1		0	0	0
Postive rate (>48 h of admission)	0.0347826	0.00917431	0.0526316		0.015873	0.0254237	0.0111111		0.0267857	0.0314961	0.0103093		0	0	0
Number of patient day	65816	74768	69209		64573	73791	70337		61962	73291	69113		52380	57792	55275
Number of positve (>48 h of admission) per 1000 patient day	0.0607755	0.0133747	0.0722449		0.0309727	0.0406554	0.0142173		0.0484168	0.054577	0.0144691		0	0	0
Total number of request	1355	1359	1137		1717	1444	1118		1450	1436	1199		1482	1606	938
Total number of positve	35	37	34		18	26	13		40	49	40		11	4	1
Overall positve rate	0.0258303	0.0272259	0.0299033		0.0104834	0.0180055	0.0116279		0.0275862	0.0341226	0.0333611		0.0074224	0.00249066	0.0010661
